# Supplementary material for: Fecal microbiota and genetics in pediatric-onset orofacial granulomatosis and Crohn´s disease
Source: Sci Rep. 2025 Feb 19;15:6020. doi: 10.1038/s41598-025-90243-5 (PMC11839994; doi:10.1038/s41598-025-90243-5)
Supplement: Supplementary file 1 — Supplementary Material 1 [file 41598_2025_90243_MOESM1_ESM.xlsx]

## Sheet: Supplementary table 1
Comparing patients with OFG to patients with CD and healthy controls
taxon	CD_estimate_FoldChange	healthy_controls_estimate_FoldChange	pvals_CD_FDR	pvals_Health-controls_FDR
Actinobacteria	0.2747	0.290522	0.00813569	0.0078804
Actinobacteria_Bifidobacteriales	0.2747	0.290522	0.00813569	0.0078804
Actinobacteria_Bifidobacteriales_Bifidobacteriaceae	0.2747	0.290522	0.00813569	0.0078804
Actinobacteria_Bifidobacteriales_Bifidobacteriaceae_Bifidobacterium	0.2747	0.290522	0.00813569	0.0078804
Actinobacteria_Bifidobacteriales_Bifidobacteriaceae_Bifidobacterium_Bifidobacterium.longum	0.251221	0.223486	0.00813569	0.00445367
Actinobacteria_Bifidobacteriales_Bifidobacteriaceae_Bifidobacterium_Bifidobacterium.longum_100	0.250878	0.223397	0.00813569	0.00445367
Actinobacteria_Bifidobacteriales_Bifidobacteriaceae_Bifidobacterium_Bifidobacterium.pseudocatenulatum	0.0572926	0.241698	0.00813569	0.208527
Actinobacteria_Bifidobacteriales_Bifidobacteriaceae_Bifidobacterium_Bifidobacterium.pseudocatenulatum_100	0.0575762	0.241691	0.00813569	0.208527
Bacilli	0.418555	0.287072	0.0352852	0.0034963
Bacilli_Lactobacillales	0.418678	0.287177	0.0352852	0.0034963
Bacilli_Lactobacillales_Streptococcaceae	0.418572	0.286888	0.0352852	0.0034963
Bacilli_Lactobacillales_Streptococcaceae_Streptococcus	0.418572	0.286888	0.0352852	0.0034963
Clostridia	1.08037	1.14012	0.00813569	0.000483831
Clostridia_Clostridiales	1.08037	1.14012	0.00813569	0.000483831
Clostridia_Clostridiales_Lachnospiraceae_Blautia	0.404818	0.327998	0.00322839	0.000483831
Clostridia_Clostridiales_Lachnospiraceae_Blautia_Blautia.hominis	0.332768	0.378507	0.00322839	0.00621355
Clostridia_Clostridiales_Lachnospiraceae_Blautia_Blautia.hominis_100	0.33332	0.379837	0.00322839	0.00622333
Clostridia_Clostridiales_Lachnospiraceae_Blautia_Blautia.luti	0.409298	0.295089	0.0126863	0.00295332
Clostridia_Clostridiales_Lachnospiraceae_Blautia_Blautia.luti_100	0.411138	0.29684	0.0127115	0.00295332
Clostridia_Clostridiales_Lachnospiraceae_Coprococcus	1.06549	5.00066	0.888156	0.0034963
Clostridia_Clostridiales_Lachnospiraceae_Coprococcus_Coprococcus.eutactus	1.06548	4.99898	0.888156	0.0034963
Clostridia_Clostridiales_Lachnospiraceae_Coprococcus_Coprococcus.eutactus_100	1.0665	5.00813	0.888156	0.0034963
Clostridia_Clostridiales_Lachnospiraceae_Fusicatenibacter	0.366778	0.378594	0.00322839	0.0034963
Clostridia_Clostridiales_Lachnospiraceae_Fusicatenibacter_Fusicatenibacter.saccharivorans	0.366778	0.378594	0.00322839	0.0034963
Clostridia_Clostridiales_Lachnospiraceae_Fusicatenibacter_Fusicatenibacter.saccharivorans_100	0.36789	0.379468	0.00322839	0.0034963
Clostridia_Clostridiales_Lachnospiraceae_Kineothrix	1.25167	1.98091	0.4371	0.0034963
Clostridia_Clostridiales_Lachnospiraceae_Kineothrix_Kineothrix.alysoides	1.25167	1.98091	0.4371	0.0034963
Clostridia_Clostridiales_Lachnospiraceae_Kineothrix_Kineothrix.alysoides_100	1.25115	1.97594	0.4371	0.0034963
Clostridia_Clostridiales_Lachnospiraceae_Mediterraneibacter_.Ruminococcus..gnavus	4.24256	0.211117	0.00813569	0.00526295
Clostridia_Clostridiales_Lachnospiraceae_Mediterraneibacter_.Ruminococcus..gnavus_100	4.24151	0.211098	0.00813569	0.00526295
Clostridia_Clostridiales_Ruminococcaceae	1.57598	1.95927	0.022136	0.00400204
Clostridia_Clostridiales_Ruminococcaceae_Faecalibacterium	1.22473	2.15337	0.472206	0.00526295
Clostridia_Clostridiales_Ruminococcaceae_Faecalibacterium_Faecalibacterium.prausnitzii	1.22473	2.15337	0.472206	0.00526295
Clostridia_Clostridiales_Ruminococcaceae_Faecalibacterium_Faecalibacterium.prausnitzii_100	1.22797	2.15501	0.472206	0.00526295
Confounders:
Operated Intestine
Ab 6 months prior
5-ASA
Azathiprine
Anti-TNF
1 = OFG
2 = CD
3= HC

## Sheet: Supplementary table 2
Self reporterd adverse effects to food and avoidance diets by patient group
Orofacial granulomatosis	Crohn's disease	Healthy controls
Self reported adverse reactions to food
Food preservatives	apple, carrot	Kiwi
citrus fruits	coriander, cumin	Fish
nuts, egg	apple, tomato, kiwi, apple, pineapple
multiple allergies	nuts, peas, tomato, apple, pear, carrot
nuts
fish, eggs, apples, pears, citrus fruits, legumes (peas, beans), carrots, tomatoes
fish
wheat, rye, barley
nuts, legumes, cabbage, tomatoes, kechup
Avoidance diet
cinnamon, chocolate, cola drinks	milk, lactose, spicy food, carbonated drinks	red meat
milk	milk	meat, dairy
chocolate	red meat
nuts	white sugar
glutein, milk, cinnamon, citrus fruits, bananas, potatoes, soy, fish, red meat, white sugar	raw egg
dairy products, vinegar, mustard, pumpkin pickles, carbonated drinks, juice, berries, jam	higly processed foods
fish
rye
olives, cabbage, picled onion, cranberry juice
fish, liver, salad, certain fruits
pickles, vinegar
chocolate, nuts, soft drinks, tomatoes, salad, certain fruits,
legumes (peas, beans), maize
strongly flavored food, chilinuts
chocolate, porridge, apples, bananas, bell peppers
strongly flavored food, salad, olives, tomatoes
milk, glutein, cabbage, apples
certain vegetables, soft drinks, yogurt, berry soups
